# Supplementary material for: Porphyromonas gingivalis fimbrial protein Mfa5 contains a von Willebrand factor domain and an intramolecular isopeptide
Source: Commun Biol. 2021 Jan 25;4:106. doi: 10.1038/s42003-020-01621-w (PMC7835359; doi:10.1038/s42003-020-01621-w)
Supplement: Supplementary file 4 — Supplementary Data 1 [file 42003_2020_1621_MOESM4_ESM.xlsx]

## Sheet: FRET
	Temperature	K111 a	K111 b	K111 c	K111A a	K111A b	K111A c
	10	2.63738	3.91793	11.3163	2.16004	1.18787	-14.491
	10.5	5.71433	8.48885	24.5187	4.68008	2.57372	-31.3971
	11	5.27477	7.83586	22.6327	4.32008	2.37574	-28.982
	11.5	5.27477	7.83586	22.6327	4.32008	2.37574	-28.982
	12	5.27477	7.83586	22.6327	4.32008	2.37574	-28.982
	12.5	5.33231	7.78551	22.5691	4.46666	2.3225	-29.1751
	13	5.0601	8.01985	22.9801	3.45658	2.65313	-28.0235
	13.5	3.78089	8.99613	23.6635	2.41301	3.33432	-25.4681
	14	2.66233	10.9662	23.8702	1.84148	3.38362	-23.1216
	14.5	2.42691	13.5578	23.505	0.747021	3.74725	-20.4235
	15	2.95801	16.6237	24.2297	0.898052	5.57994	-16.7673
	15.5	3.53065	20.2116	26.0809	2.02014	6.80494	-13.0503
	16	4.26364	24.0422	27.7066	2.69	7.20476	-9.42611
	16.5	5.85569	27.9879	29.8842	3.65909	8.69492	-5.46319
	17	7.56395	32.2073	32.9134	5.53161	9.74909	-1.02288
	17.5	8.58765	36.9164	35.5516	6.91047	10.0088	3.38483
	18	9.78514	42.1228	37.9203	8.32799	11.2409	7.75876
	18.5	11.0658	46.7974	40.8742	10.5376	12.2845	12.0693
	19	11.4755	50.6011	43.5148	11.9839	12.6866	15.7381
	19.5	12.1309	53.5529	45.3727	12.5186	13.5296	18.6287
	20	13.3763	54.7898	47.5515	13.2127	14.0265	21.2989
	20.5	14.0622	54.8568	50.0019	13.6612	14.3529	23.7176
	21	14.4772	54.9133	51.51	13.6234	15.2237	25.4041
	21.5	14.4452	54.8209	52.4854	13.9419	15.8396	27.2693
	22	13.1232	53.6793	53.6785	14.4502	16.4876	29.6867
	22.5	11.8973	52.7387	54.3827	14.865	17.8808	31.8104
	23	10.5855	51.6017	54.4266	15.0459	18.2284	33.0795
	23.5	9.22772	49.3314	54.6777	14.6901	17.8147	34.5289
	24	8.64261	47.0072	55.278	14.2409	17.6015	35.9427
	24.5	8.61457	45.3191	55.8894	13.8173	16.6462	36.2309
	25	8.14497	43.6001	55.8584	12.8401	15.6781	36.1121
	25.5	8.03615	41.9643	55.3385	11.447	15.6302	36.6183
	26	7.95024	40.9755	54.9882	10.518	15.6587	36.8627
	26.5	7.67226	40.2003	54.2485	9.79228	15.8476	36.2681
	27	7.85134	39.1069	53.3728	8.96092	16.518	35.9185
	27.5	8.17297	37.8306	53.4548	8.80527	16.5187	35.8668
	28	8.42121	36.9596	54.0537	9.08592	16.1412	35.1171
	28.5	9.20365	36.5923	54.3889	9.14043	16.1196	33.9458
	29	10.4302	36.0928	55.0792	9.24557	15.6229	32.7645
	29.5	11.3015	35.9661	55.3908	9.5129	14.7385	30.9128
	30	11.6066	35.9318	54.4101	9.16223	13.6651	27.791
	30.5	11.5398	35.4164	52.5895	8.75365	12.4193	24.544
	31	10.8937	34.7153	50.1298	8.59096	10.7824	21.3821
	31.5	9.55513	33.4879	47.2026	7.90828	9.0186	17.4378
	32	8.30882	31.9552	44.5873	6.92139	7.37406	13.8481
	32.5	7.92572	30.9124	42.9	6.39007	5.96764	11.3426
	33	8.25015	30.4639	42.0832	6.33178	4.49052	8.94097
	33.5	8.77935	29.4978	42.6502	6.28703	3.00573	7.03597
	34	9.28098	29.2452	43.9016	6.28642	1.85986	6.51613
	34.5	9.07751	29.6012	44.65	6.91568	0.560527	6.15178
	35	8.82306	29.4162	45.7305	7.57547	-0.552008	6.16149
	35.5	8.22584	28.6386	46.9505	7.38739	-1.08792	6.87897
	36	7.2293	28.7135	46.59	7.51555	-1.19084	6.95212
	36.5	7.09773	28.6244	45.676	8.41306	-1.47964	6.91013
	37	8.30108	27.9045	45.781	8.54706	-1.28032	7.4649
	37.5	9.10813	28.287	44.8336	8.16914	-0.725008	7.24011
	38	9.60886	29.1613	43.4162	8.26484	-0.365609	6.48642
	38.5	10.4478	28.7246	43.5999	7.91185	0.324673	6.89231
	39	10.6044	27.9706	43.575	6.93529	1.85458	7.18063
	39.5	9.98645	27.9714	42.79	6.46549	3.2859	6.90952
	40	9.23642	26.8615	42.9416	7.18991	4.71628	7.66392
	40.5	8.68645	25.8076	43.034	8.03585	6.69899	8.87533
	41	8.54421	26.3529	41.9863	8.53215	8.04034	9.17226
	41.5	8.53651	27.0988	41.3671	9.10404	8.62044	9.47623
	42	8.55046	27.1499	40.8065	9.68779	9.89077	10.3627
	42.5	9.06463	27.6734	39.7259	9.21943	11.0632	10.523
	43	9.60026	27.4319	38.927	8.71655	11.6167	10.4249
	43.5	9.42005	26.2015	38.4975	8.6603	12.8406	10.6501
	44	9.2796	25.1873	38.0759	8.72549	14.3739	11.1638
	44.5	9.4299	24.3371	37.6728	8.63139	15.1056	11.484
	45	9.25422	23.2721	37.4782	8.89172	15.8428	11.6513
	45.5	9.55553	23.1515	37.5413	9.24949	16.2151	11.7832
	46	10.2407	23.6124	37.614	9.25937	16.0397	12.1374
	46.5	10.4185	23.8033	37.2564	9.53851	16.1958	12.4625
	47	10.4238	24.2884	37.1593	10.2553	16.1822	12.2563
	47.5	10.3981	24.7649	36.7684	10.6917	15.6114	12.1723
	48	9.83357	24.4341	35.7463	10.7844	15.5553	12.5445
	48.5	9.56165	23.2687	34.5903	11.5938	15.4844	12.8637
	49	9.72623	22.6161	33.8185	12.097	14.9322	12.3003
	49.5	9.52657	21.9774	32.5854	11.9762	14.7667	12.1204
	50	10.1417	21.4162	31.5956	12.4584	14.7254	12.4578
	50.5	11.0516	21.4187	30.899	13.0692	14.4416	11.7783
	51	11.1116	21.8274	29.8647	12.3372	13.9795	10.5874
	51.5	11.8242	21.6325	28.7791	11.6334	13.486	10.4938
	52	12.9659	21.3423	28.1442	11.3558	12.9188	10.1798
	52.5	12.4794	21.1217	27.2664	10.1029	12.4918	9.32323
	53	11.6679	20.2094	26.2095	9.1261	11.8134	9.49866
	53.5	11.8985	19.3314	25.8772	9.41516	11.4361	9.89737
	54	11.4385	19.0002	25.0781	9.18601	10.8234	9.35719
	54.5	10.6522	18.4874	23.9807	8.87982	9.28506	8.89648
	55	10.929	17.8149	23.2241	9.03573	7.54154	8.34267
	55.5	11.2619	18.0224	22.5619	8.45023	6.45667	6.68264
	56	10.6205	18.4616	21.3648	7.80981	4.92121	4.71299
	56.5	9.73402	17.7092	20.3939	7.48814	3.0873	2.71799
	57	9.18342	16.1832	18.8888	6.33978	1.60526	0.399974
	57.5	8.42472	14.6798	16.6815	4.84916	-0.605695	-2.48921
	58	7.56309	12.6038	14.5298	3.16974	-3.95506	-5.74879
	58.5	6.87295	9.9472	12.8321	0.539185	-7.90232	-9.15523
	59	6.03209	7.98604	11.1588	-2.71609	-12.3045	-12.8958
	59.5	4.95203	6.82515	9.86774	-6.25085	-17.2576	-17.81
	60	3.46414	5.31452	8.70106	-9.76438	-22.692	-23.2271
	60.5	1.64059	3.14417	6.99621	-13.2577	-29.0536	-28.7299
	61	-0.2436	0.0524821	3.98712	-17.411	-36.108	-35.5856
	61.5	-2.27478	-3.65906	0.0251253	-21.6683	-43.9765	-43.7176
	62	-5.29877	-7.93002	-3.98175	-25.7501	-52.7749	-51.4695
	62.5	-7.87779	-12.3583	-7.90402	-30.9047	-61.6854	-58.9979
	63	-9.77365	-15.6064	-12.2272	-36.8598	-70.6419	-67.2358
	63.5	-11.803	-17.107	-16.4827	-42.5908	-80.0719	-75.5098
	64	-13.2863	-18.1339	-20.0519	-48.6712	-90.1929	-83.3209
	64.5	-13.94	-18.5509	-23.7232	-55.5626	-100.847	-92.2021
	65	-15.0142	-18.0576	-27.1866	-62.6587	-111.788	-101.872
	65.5	-16.4603	-18.1984	-29.9316	-69.4172	-123.078	-111.088
	66	-17.8057	-18.6043	-31.2919	-76.2476	-134.255	-120.233
	66.5	-18.9734	-17.7752	-31.2472	-83.5949	-144.646	-129.978
	67	-18.7409	-16.1285	-30.387	-90.8165	-155.062	-140.077
	67.5	-17.5658	-14.1847	-29.0832	-98.0257	-167.067	-151.284
	68	-15.8265	-10.6655	-26.3166	-106.313	-180.647	-164.382
	68.5	-12.9713	-6.16704	-22.4822	-115.403	-195.72	-179.076
	69	-9.75089	-1.73698	-18.9054	-124.409	-212.74	-194.841
	69.5	-7.38867	2.56385	-15.1282	-133.612	-230.23	-210.306
	70	-5.15931	6.80292	-11.2026	-141.647	-245.236	-224.221
	70.5	-2.95265	10.0177	-8.37248	-146.218	-255.3	-233.769
	71	-1.47912	11.9956	-7.22388	-146.321	-258.227	-235.628
	71.5	-0.785981	12.893	-7.5082	-140.922	-251.162	-228.105
	72	-1.00091	12.1793	-9.07367	-128.356	-232.034	-210.101
	72.5	-2.50234	9.93384	-12.0249	-109.419	-201.53	-180.916
	73	-5.73575	6.52465	-17.3094	-86.4099	-162.091	-144.291
	73.5	-10.5935	1.21533	-24.653	-61.011	-117.494	-105.15
	74	-16.7707	-6.03489	-33.5047	-35.1756	-71.7362	-65.9273
	74.5	-24.5765	-13.6693	-44.1629	-11.4959	-29.2514	-30.0411
	75	-33.6206	-22.5543	-56.5733	8.22016	6.01632	-1.05037
	75.5	-42.9773	-32.5599	-68.8456	23.5146	32.9814	20.8002
	76	-52.7009	-41.4284	-80.2343	35.0685	53.383	37.6916
	76.5	-62.7122	-49.3464	-90.4295	42.9051	67.588	49.9675
	77	-71.1824	-56.8229	-98.1901	46.8798	76.438	57.9654
	77.5	-77.7749	-61.2842	-101.813	49.1166	83.6015	64.1357
	78	-82.2871	-62.8256	-100.526	51.1241	90.8642	70.6106
	78.5	-82.6716	-61.7684	-94.5853	52.1109	96.7768	76.1212
	79	-78.4013	-56.4058	-83.2692	52.6361	102.88	81.2654
	79.5	-70.7816	-46.9383	-67.2502	54.6234	110.43	87.5893
	80	-59.541	-34.7548	-48.8933	57.1081	117.193	93.2915
	80.5	-44.7374	-20.3022	-30.1057	59.0005	122.946	97.935
	81	-29.2395	-4.60889	-11.2756	61.2143	128.623	102.931
	81.5	-13.9051	10.8269	5.61956	64.4499	132.393	107.261
	82	1.72497	24.655	19.6282	67.2712	133.937	110.163
	82.5	15.7763	36.0077	31.3088	69.618	134.842	113.53
	83	26.4959	45.2774	40.8255	72.3066	134.113	116.999
	83.5	34.8468	51.8701	47.7621	74.3059	131.522	119.894
	84	41.3884	55.6242	52.0249	74.4984	128.956	121.981
	84.5	45.2268	58.1077	54.431	73.6553	126.174	123.123
	85	47.1388	59.4788	55.5391	71.447	121.829	123.038
	85.5	48.5549	59.059	55.0806	67.1495	116.842	121.153
	86	49.5527	58.0141	53.5579	62.0861	111.574	117.113
	86.5	49.4822	56.9362	52.5948	56.1883	103.925	111.911
	87	49.1141	55.2653	51.7433	49.7084	93.7978	105.228
	87.5	49.3271	53.2432	50.8976	45.1554	83.6075	97.0703
	88	49.52	52.1864	50.5495	43.2346	74.2125	88.4987
	88.5	49.7136	51.7002	50.2304	42.6002	66.3871	79.9855
	89	49.9905	50.623	49.3782	44.2206	62.7847	72.514
	89.5	49.8282	49.4523	48.545	47.6258	64.4281	67.9153
	90	48.8094	48.6412	47.3999	49.6222	69.1014	65.0119
	90.5	47.1279	47.07	46.156	50.2358	74.5187	63.2987
	91	44.6035	44.9176	45.5694	50.6648	79.7754	63.7004
	91.5	42.1749	43.4741	44.9919	49.9261	83.1877	64.709
	92	40.2634	42.0223	44.0458	47.7147	82.756	64.6865
	92.5	38.5186	40.4345	42.9622	46.0293	79.7389	65.6926
	93	37.742	39.5847	41.7217	44.4	75.5888	68.0593
	93.5	38.0724	38.886	39.8188	42.6678	71.1042	70.8284
	94	38.1038	38.2944	38.6737	41.8081	67.8274	72.6252
	94.5	42.1786	40.8579	40.073	44.9029	70.5435	83.2482
	95	20.0523	18.6429	17.7599	20.7366	31.8169	40.3822

## Sheet: Run Information
File Name	2018Nov_1-44_pH85.pcrd
Created By User	TSA User
Notes
ID
Run Started	11/16/2018 09:03:01 UTC
Run Ended	11/16/2018 10:18:28 UTC
Sample Vol	25
Lid Temp	105
Protocol File Name	+FastMelt1090C.prcl
Plate Setup File Name	+FastMelt1090C_conc.prcl.pltd
Base Serial Number	CT028421
Optical Head Serial Number	785BR17339
CFX Maestro Version	4.1.2433.1219.
